# Supplementary material for: High Arctic “hotspots” for sperm whales (Physeter macrocephalus) off western and northern Svalbard, Norway, revealed by multi-year Passive Acoustic Monitoring (PAM)
Source: Sci Rep. 2024 Mar 9;14:5825. doi: 10.1038/s41598-024-56287-9 (PMC10924940; doi:10.1038/s41598-024-56287-9)
Supplement: Supplementary file 1 — Supplementary Information 1. [file 41598_2024_56287_MOESM1_ESM.zip]

Archive with 5 entries (5 files):
- 41598_2024_56287_MOESM1_ESM_corrected_filenames/buzz_clicks_in_suppl_FigureC13.wav
- 41598_2024_56287_MOESM1_ESM_corrected_filenames/slow_clicks_in_suppl_FigureC11.wav
- 41598_2024_56287_MOESM1_ESM_corrected_filenames/slow_clicks_in_suppl_FigureC12.wav
- 41598_2024_56287_MOESM1_ESM_corrected_filenames/usual_clicks_in_suppl_FigureC7.wav
- 41598_2024_56287_MOESM1_ESM_corrected_filenames/usual_clicks_in_suppl_FigureC8.wav
